# Supplementary material for: A Fisetin Delivery System for Neuroprotection: A Co-Amorphous Dispersion Prepared in Supercritical Carbon Dioxide
Source: Antioxidants (Basel). 2023 Dec 21;13(1):24. doi: 10.3390/antiox13010024 (PMC10812833; doi:10.3390/antiox13010024)
Supplement: Supplementary file 1 [file antioxidants-13-00024-s001.zip]

Archive with 1 entries (1 files):
- antioxidants-2782834-supplementary.pdf
